# Supplementary material for: Integrated ATAC-Seq and RNA-Seq Reveal Candidate Regulatory Genes and Chromatin Accessibility Associated with Intramuscular Fat Deposition: An Animal Trial in Hezuo Pigs
Source: Animals (Basel). 2026 Jul 13;16(14):2172. doi: 10.3390/ani16142172 (PMC13403781; doi:10.3390/ani16142172)
Supplement: Supplementary file 1 [file animals-16-02172-s001.zip]

Archive with 1 entries (1 files):
- animals-4381099-supplementary.pdf
